# Supplementary material for: What If Root Nodules Are a Guesthouse for a Microbiome? The Case Study of Acacia longifolia
Source: Biology (Basel). 2023 Aug 24;12(9):1168. doi: 10.3390/biology12091168 (PMC10525506; doi:10.3390/biology12091168)
Supplement: Supplementary file 1 [file biology-12-01168-s001.zip]

Archive with 1 entries (1 files):
- biology-2517697-supplementary.pdf
